# Supplementary material for: Diaphragmatic Palsy Due to a Paraneoplastic Autoimmune Syndrome Revealed by Checkpoint Inhibitors
Source: Reports (MDPI). 2024 Oct 11;7(4):84. doi: 10.3390/reports7040084 (PMC12199867; doi:10.3390/reports7040084)
Supplement: Supplementary file 1 [file reports-07-00084-s001.zip]

Archive with 1 entries (1 files):
- reports-3214001-supplementary.pdf
